# Supplementary material for: Ophiostomatoid fungi associated with pines infected by Bursaphelenchusxylophilus and Monochamusalternatus in China, including three new species
Source: MycoKeys. 2018 Sep 4;(39):1–27. doi: 10.3897/mycokeys.39.27014 (PMC6182259; doi:10.3897/mycokeys.39.27014)
Supplement: XML Treatment for Sporothrix zhejiangensis [file mycokeys.39.27014-treatment1.xml]

<!DOCTYPE tp:taxon-treatment
  PUBLIC "-//TaxonX//DTD Taxonomic Treatment Publishing DTD v0 20100105//EN" "tax-treatment-NSO.dtd">
<tp:taxon-treatment xmlns:tp="http://www.plazi.org/taxpub"><tp:treatment-meta><kwd-group><label>Taxon classification</label><kwd><named-content xmlns:xlink="http://www.w3.org/1999/xlink" content-type="kingdom">Fungi</named-content></kwd><kwd><named-content xmlns:xlink="http://www.w3.org/1999/xlink" content-type="order">Ophiostomatales</named-content></kwd><kwd><named-content xmlns:xlink="http://www.w3.org/1999/xlink" content-type="family">Ophiostomataceae</named-content></kwd></kwd-group><mixed-citation publication-type="journal"><person-group><name><surname>Wang</surname><given-names>HuiMin</given-names></name><name><surname>Lun</surname><given-names>YingYing</given-names></name><name><surname>Lu</surname><given-names>Quan</given-names></name><name><surname>Liu</surname><given-names>HuiXiang</given-names></name><name><surname>Decock</surname><given-names>Cony</given-names></name><name><surname>Zhang</surname><given-names>XingYao</given-names></name></person-group><article-title>Ophiostomatoid fungi associated with pines infected by <italic><tp:taxon-name><tp:taxon-name-part taxon-name-part-type="genus" reg="Bursaphelenchus">Bursaphelenchus</tp:taxon-name-part><tp:taxon-name-part taxon-name-part-type="species" reg="xylophilus">xylophilus</tp:taxon-name-part></tp:taxon-name></italic> and <italic><tp:taxon-name><tp:taxon-name-part taxon-name-part-type="genus" reg="Monochamus">Monochamus</tp:taxon-name-part><tp:taxon-name-part taxon-name-part-type="species" reg="alternatus">alternatus</tp:taxon-name-part></tp:taxon-name></italic> in China, including three new species</article-title><source>MycoKeys</source><day>4</day><month>9</month><year>2018</year><volume>2018</volume><issue>39</issue><fpage>1</fpage><lpage>27</lpage><pub-id pub-id-type="doi">10.3897/mycokeys.39.27014</pub-id></mixed-citation></tp:treatment-meta><tp:nomenclature><tp:taxon-name>
              <tp:taxon-name-part taxon-name-part-type="genus" reg="Sporothrix">Sporothrix</tp:taxon-name-part>
              <tp:taxon-name-part taxon-name-part-type="species" reg="zhejiangensis">zhejiangensis</tp:taxon-name-part>
              <object-id xmlns:xlink="http://www.w3.org/1999/xlink" content-type="mycobank" xlink:type="simple">MB825556</object-id>
            </tp:taxon-name><tp:taxon-authority>Wang &amp; Lu</tp:taxon-authority><tp:taxon-status xmlns:xlink="http://www.w3.org/1999/xlink" xlink:type="simple">sp. nov.</tp:taxon-status><xref ref-type="fig" rid="F2">Figure 2</xref></tp:nomenclature><tp:treatment-sec sec-type="etymology" id="SECID0EOSDI"><title>Etymology.</title><p>The epithet reflects Zhejiang Province in China where the species was first collected.</p></tp:treatment-sec><tp:treatment-sec sec-type="material" id="SECID0ETSDI"><title>Type.</title><p><bold>CHINA</bold>, Zhejiang, Yuyao City, from <italic><tp:taxon-name><tp:taxon-name-part taxon-name-part-type="genus" reg="Monochamus">Monochamus</tp:taxon-name-part><tp:taxon-name-part taxon-name-part-type="species" reg="alternatus">alternatus</tp:taxon-name-part></tp:taxon-name></italic> gallery in <italic><tp:taxon-name><tp:taxon-name-part taxon-name-part-type="genus" reg="Pinus">Pinus</tp:taxon-name-part><tp:taxon-name-part taxon-name-part-type="species" reg="massoniana">massoniana</tp:taxon-name-part></tp:taxon-name></italic> infested by numerous <abbrev xmlns:xlink="http://www.w3.org/1999/xlink" xlink:title="pine wood nematode" id="ABBRID0ERTDI" xlink:type="simple">PWN</abbrev>, November 2012, collected by Q Lu and YY Lun, culture ex-holotype <abbrev xmlns:xlink="http://www.w3.org/1999/xlink" content-type="institution" xlink:title="Belgian Coordinated Collections of Microorganisms" id="ABBRID0EVTDI" xlink:type="simple">MUCL</abbrev> 55183 = CFCC52165 = CXY1614.</p></tp:treatment-sec><tp:treatment-sec sec-type="description" id="SECID0E1TDI"><title>Description.</title><p>Sexual morph perithecial: Perithecia occasional on 2% <abbrev xmlns:xlink="http://www.w3.org/1999/xlink" xlink:title="malt extract agar" id="ABBRID0EAUDI" xlink:type="simple">MEA</abbrev>, emerging from the superficial mycelium or partly iμmersed, with a globose base, (75–)80–108(–120) μm in diameter, with some basal hyphal ornamentation, black; extending progressively into a straight, brown to black neck, (127–)156–550(–631) μm long, (26–)32–58.5(–65) μm wide at the base, (7–)7.5–10.7(–12) μm wide at the apex; ending in a crown of hyaline, (6–)9–19.5(–24) μm long ostiolar hyphae; ascospores reniform in side view, without sheath, aseptate, hyaline, (2–)2.2–3.4(–4) × (0.6–)0.74–2(–2.5) μm.</p><p>Asexual morph: pesotum-like and sporothrix-like.</p><p>Pesotum-like: Conidiophores macronematous, synnematous, abundant in 2% <abbrev xmlns:xlink="http://www.w3.org/1999/xlink" xlink:title="malt extract agar" id="ABBRID0EHUDI" xlink:type="simple">MEA</abbrev>. Synnemata occurring singly, enlarging towards both the apex and the base, dark brown at base, becoming paler toward the apex, (100–)120–260(–290) μm long including the conidiogenous apparatus, (56–)63–145(–158) μm wide at base, rhizoids present; conidiogenous cells (7–)9.5–29(–45.5) × 1–2(–1.7) μm; conidia hyaline, aseptate, single-celled, smooth, cylindrical or obovoid, (2–)2.5–4.8(–6) × (0.5–)0.8–2.1(–2.6) μm.</p><p><tp:taxon-name><tp:taxon-name-part taxon-name-part-type="genus" reg="Sporothrix">Sporothrix</tp:taxon-name-part></tp:taxon-name>-like: Conidiophores micronematous, single on aerial mycelia, unbranched, (4.5–)9.6–31.5(–51.5) × (1.0–)1.5–2(–2.4) μm; conidia hyaline, smooth, aseptate, ellipsoid to ovoid, (2.5–)3–4.8(–5) × (0.7–)1–2.1(–2.5) μm.</p><fig id="F2" position="float" orientation="portrait"><label>Figure 2.</label><caption><p>Light micrographs of <italic><tp:taxon-name><tp:taxon-name-part taxon-name-part-type="genus" reg="Sporothrix">Sporothrix</tp:taxon-name-part><tp:taxon-name-part taxon-name-part-type="species" reg="zhejiangensis">zhejiangensis</tp:taxon-name-part></tp:taxon-name></italic>. <bold>a–c</bold> Growth on 2% <abbrev xmlns:xlink="http://www.w3.org/1999/xlink" xlink:title="malt extract agar" id="ABBRID0EIVDI" xlink:type="simple">MEA</abbrev> and 2% PDA, 2 weeks after inoculation <bold>d</bold> Occasionally observed ostiolar hyphae (scale bar, 20 μm) <bold>e–f</bold> Perithecium (scale bar, 20 μm) <bold>g</bold> Pesotum-like anamorph, rhizoid, conidiophores, conidiogenous apparatus (scale bar, 20 μm), and conidia (bottom right corner) (scale bar, 10 μm) <bold>h, i</bold> Reniform ascospores without sheaths (scale bar, 10 μm) <bold>j–l</bold><tp:taxon-name><tp:taxon-name-part taxon-name-part-type="genus" reg="Sporothrix">Sporothrix</tp:taxon-name-part></tp:taxon-name>-like anamorph, conidiophores, and conidia (scale bar, 10 μm).</p></caption><graphic xmlns:xlink="http://www.w3.org/1999/xlink" xlink:href="mycokeys-39-001-g002.jpg" position="float" orientation="portrait" xlink:type="simple" id="oo_226785.jpg"/></fig></tp:treatment-sec><tp:treatment-sec sec-type="description" id="SECID0EBWDI"><title>Culture characteristics.</title><p>Colonies on 2% <abbrev xmlns:xlink="http://www.w3.org/1999/xlink" xlink:title="malt extract agar" id="ABBRID0EHWDI" xlink:type="simple">MEA</abbrev> medium are white, with colony edge thinning radially. Hyphae are superficial on agar. Diameter reaches 50 μm in the dark after 8 d at 25 °C, able to grow at 5 °C and 40 °C, with the optimal growth temperature of 30 °C. Growth characteristics on PDA medium are similar.</p></tp:treatment-sec><tp:treatment-sec sec-type="habitat" id="SECID0ELWDI"><title>Habitat and distribution.</title><p>Galleries of <italic><tp:taxon-name><tp:taxon-name-part taxon-name-part-type="genus" reg="Monochamus">Monochamus</tp:taxon-name-part><tp:taxon-name-part taxon-name-part-type="species" reg="alternatus">alternatus</tp:taxon-name-part></tp:taxon-name></italic> in <italic><tp:taxon-name><tp:taxon-name-part taxon-name-part-type="genus" reg="Pinus">Pinus</tp:taxon-name-part><tp:taxon-name-part taxon-name-part-type="species" reg="massoniana">massoniana</tp:taxon-name-part></tp:taxon-name></italic> infested by <abbrev xmlns:xlink="http://www.w3.org/1999/xlink" xlink:title="pine wood nematode" id="ABBRID0EHXDI" xlink:type="simple">PWN</abbrev>; known hitherto from Zhejiang Province, China.</p></tp:treatment-sec><tp:treatment-sec sec-type="material" id="SECID0ELXDI"><title>Additional specimens examined.</title><p>CHINA, Zhejiang, Yuyao City, from <italic><tp:taxon-name><tp:taxon-name-part taxon-name-part-type="genus" reg="Monochamus">Monochamus</tp:taxon-name-part><tp:taxon-name-part taxon-name-part-type="species" reg="alternatus">alternatus</tp:taxon-name-part></tp:taxon-name></italic> galleries in <italic><tp:taxon-name><tp:taxon-name-part taxon-name-part-type="genus" reg="Pinus">Pinus</tp:taxon-name-part><tp:taxon-name-part taxon-name-part-type="species" reg="massoniana">massoniana</tp:taxon-name-part></tp:taxon-name></italic> infested by <abbrev xmlns:xlink="http://www.w3.org/1999/xlink" xlink:title="pine wood nematode" id="ABBRID0EHYDI" xlink:type="simple">PWN</abbrev>, November 2012, collected by Q Lu and YY Lun, <abbrev xmlns:xlink="http://www.w3.org/1999/xlink" content-type="institution" xlink:title="Belgian Coordinated Collections of Microorganisms" id="ABBRID0ELYDI" xlink:type="simple">MUCL</abbrev> 55181 = <abbrev xmlns:xlink="http://www.w3.org/1999/xlink" content-type="institution" xlink:title="China Forestry Culture Collection Center" id="ABBRID0EQYDI" xlink:type="simple">CFCC</abbrev> 52167 = CXY1612, <abbrev xmlns:xlink="http://www.w3.org/1999/xlink" content-type="institution" xlink:title="Belgian Coordinated Collections of Microorganisms" id="ABBRID0EVYDI" xlink:type="simple">MUCL</abbrev> 55182 = <abbrev xmlns:xlink="http://www.w3.org/1999/xlink" content-type="institution" xlink:title="China Forestry Culture Collection Center" id="ABBRID0E1YDI" xlink:type="simple">CFCC</abbrev> 52164 = CXY1613, <abbrev xmlns:xlink="http://www.w3.org/1999/xlink" content-type="institution" xlink:title="Belgian Coordinated Collections of Microorganisms" id="ABBRID0E6YDI" xlink:type="simple">MUCL</abbrev> 55184 = <abbrev xmlns:xlink="http://www.w3.org/1999/xlink" content-type="institution" xlink:title="China Forestry Culture Collection Center" id="ABBRID0EEZDI" xlink:type="simple">CFCC</abbrev> 52166 = CXY1615.</p></tp:treatment-sec><tp:treatment-sec sec-type="notes" id="SECID0EJZDI"><title>Note.</title><p><italic><tp:taxon-name><tp:taxon-name-part taxon-name-part-type="genus" reg="Sporothrix">Sporothrix</tp:taxon-name-part><tp:taxon-name-part taxon-name-part-type="species" reg="zhejiangensis">zhejiangensis</tp:taxon-name-part></tp:taxon-name></italic> is characterised by a sexual and two asexual forms (pesotum-like and sporothrix-like). It is phylogenetically related to <italic><tp:taxon-name><tp:taxon-name-part taxon-name-part-type="genus" reg="Sporothrix">S.</tp:taxon-name-part><tp:taxon-name-part taxon-name-part-type="species" reg="nebulare">nebulare</tp:taxon-name-part></tp:taxon-name></italic>, <italic><tp:taxon-name><tp:taxon-name-part taxon-name-part-type="genus" reg="Sporothrix">S.</tp:taxon-name-part><tp:taxon-name-part taxon-name-part-type="species" reg="eucalyptigena">eucalyptigena</tp:taxon-name-part></tp:taxon-name></italic> and <italic><tp:taxon-name><tp:taxon-name-part taxon-name-part-type="genus" reg="Sporothrix">S.</tp:taxon-name-part><tp:taxon-name-part taxon-name-part-type="species" reg="epigloea">epigloea</tp:taxon-name-part></tp:taxon-name></italic> (Figure <xref ref-type="fig" rid="F1">1</xref>). <italic><tp:taxon-name><tp:taxon-name-part taxon-name-part-type="genus" reg="Sporothrix">Sporothrix</tp:taxon-name-part><tp:taxon-name-part taxon-name-part-type="species" reg="zhejiangensis">zhejiangensis</tp:taxon-name-part></tp:taxon-name></italic> differs from <italic><tp:taxon-name><tp:taxon-name-part taxon-name-part-type="genus" reg="Sporothrix">S.</tp:taxon-name-part><tp:taxon-name-part taxon-name-part-type="species" reg="nebulare">nebulare</tp:taxon-name-part></tp:taxon-name></italic> in both ascomatal and conidial features. The perithecial neck of <italic><tp:taxon-name><tp:taxon-name-part taxon-name-part-type="genus" reg="Sporothrix">S.</tp:taxon-name-part><tp:taxon-name-part taxon-name-part-type="species" reg="nebulare">nebulare</tp:taxon-name-part></tp:taxon-name></italic> is shorter than that of <italic><tp:taxon-name><tp:taxon-name-part taxon-name-part-type="genus" reg="Sporothrix">S.</tp:taxon-name-part><tp:taxon-name-part taxon-name-part-type="species" reg="zhejiangensis">zhejiangensis</tp:taxon-name-part></tp:taxon-name></italic>, respectively (140–)169–293(–365) μm and (127–)156–550(–631) μm. The conidia of <italic><tp:taxon-name><tp:taxon-name-part taxon-name-part-type="genus" reg="Sporothrix">S.</tp:taxon-name-part><tp:taxon-name-part taxon-name-part-type="species" reg="nebulare">nebulare</tp:taxon-name-part></tp:taxon-name></italic> also are smaller than those of <italic><tp:taxon-name><tp:taxon-name-part taxon-name-part-type="genus" reg="Sporothrix">S.</tp:taxon-name-part><tp:taxon-name-part taxon-name-part-type="species" reg="zhejiangensis">zhejiangensis</tp:taxon-name-part></tp:taxon-name></italic>, mostly respectively 2.9–3.7 × 1.1–1.3 μm and 3–4.8 × 1–2.1 μm (<xref ref-type="bibr" rid="B56">Romón et al. 1900</xref>).</p><p><italic><tp:taxon-name><tp:taxon-name-part taxon-name-part-type="genus" reg="Sporothrix">Sporothrix</tp:taxon-name-part><tp:taxon-name-part taxon-name-part-type="species" reg="eucalyptigena">eucalyptigena</tp:taxon-name-part></tp:taxon-name></italic> and <italic><tp:taxon-name><tp:taxon-name-part taxon-name-part-type="genus" reg="Sporothrix">S.</tp:taxon-name-part><tp:taxon-name-part taxon-name-part-type="species" reg="epigloea">epigloea</tp:taxon-name-part></tp:taxon-name></italic> produce perithecia and ascospores similar to those of <italic><tp:taxon-name><tp:taxon-name-part taxon-name-part-type="genus" reg="Sporothrix">S.</tp:taxon-name-part><tp:taxon-name-part taxon-name-part-type="species" reg="zhejiangensis">zhejiangensis</tp:taxon-name-part></tp:taxon-name></italic> (<xref ref-type="bibr" rid="B6">Crous et al. 2015</xref>, <xref ref-type="bibr" rid="B65">Upadhyay 1981</xref>). However, <italic><tp:taxon-name><tp:taxon-name-part taxon-name-part-type="genus" reg="Sporothrix">S.</tp:taxon-name-part><tp:taxon-name-part taxon-name-part-type="species" reg="eucalyptigena">eucalyptigena</tp:taxon-name-part></tp:taxon-name></italic> has a slightly wider neck than <italic><tp:taxon-name><tp:taxon-name-part taxon-name-part-type="genus" reg="Sporothrix">S.</tp:taxon-name-part><tp:taxon-name-part taxon-name-part-type="species" reg="zhejiangensis">zhejiangensis</tp:taxon-name-part></tp:taxon-name></italic> (20–35 <italic>vs.</italic> 9–19.5 μm) and longer ostiolar hyphae. Furthermore, <italic><tp:taxon-name><tp:taxon-name-part taxon-name-part-type="genus" reg="Sporothrix">S.</tp:taxon-name-part><tp:taxon-name-part taxon-name-part-type="species" reg="eucalyptigena">eucalyptigena</tp:taxon-name-part></tp:taxon-name></italic> and <italic><tp:taxon-name><tp:taxon-name-part taxon-name-part-type="genus" reg="Sporothrix">S.</tp:taxon-name-part><tp:taxon-name-part taxon-name-part-type="species" reg="epigloea">epigloea</tp:taxon-name-part></tp:taxon-name></italic> only produce a sporothrix-like asexual state and their conidia differ from those of <italic><tp:taxon-name><tp:taxon-name-part taxon-name-part-type="genus" reg="Sporothrix">S.</tp:taxon-name-part><tp:taxon-name-part taxon-name-part-type="species" reg="zhejiangensis">zhejiangensis</tp:taxon-name-part></tp:taxon-name></italic> either in size or in shape. <italic><tp:taxon-name><tp:taxon-name-part taxon-name-part-type="genus" reg="Sporothrix">Sporothrix</tp:taxon-name-part><tp:taxon-name-part taxon-name-part-type="species" reg="eucalyptigena">eucalyptigena</tp:taxon-name-part></tp:taxon-name></italic> has drop-shaped (lacrymoid) conidia, differing from the ellipsoid to ovoid conidia in <italic><tp:taxon-name><tp:taxon-name-part taxon-name-part-type="genus" reg="Sporothrix">S.</tp:taxon-name-part><tp:taxon-name-part taxon-name-part-type="species" reg="zhejiangensis">zhejiangensis</tp:taxon-name-part></tp:taxon-name></italic>. Conidia of <italic><tp:taxon-name><tp:taxon-name-part taxon-name-part-type="genus" reg="Sporothrix">S.</tp:taxon-name-part><tp:taxon-name-part taxon-name-part-type="species" reg="epigloea">epigloea</tp:taxon-name-part></tp:taxon-name></italic> are larger than those of <italic><tp:taxon-name><tp:taxon-name-part taxon-name-part-type="genus" reg="Sporothrix">S.</tp:taxon-name-part><tp:taxon-name-part taxon-name-part-type="species" reg="zhejiangensis">zhejiangensis</tp:taxon-name-part></tp:taxon-name></italic> (2.5–9 × 1–3.5 <italic>vs.</italic> 3–4.8 × 1–2.1 μm) (<xref ref-type="bibr" rid="B6">Crous et al. 2015</xref>). Another conspicuous difference between <italic><tp:taxon-name><tp:taxon-name-part taxon-name-part-type="genus" reg="Sporothrix">S.</tp:taxon-name-part><tp:taxon-name-part taxon-name-part-type="species" reg="zhejiangensis">zhejiangensis</tp:taxon-name-part></tp:taxon-name></italic> and <italic><tp:taxon-name><tp:taxon-name-part taxon-name-part-type="genus" reg="Sporothrix">S.</tp:taxon-name-part><tp:taxon-name-part taxon-name-part-type="species" reg="eucalyptigena">eucalyptigena</tp:taxon-name-part></tp:taxon-name></italic> is the growth rate; the former grows much faster than the latter (50 μm in 8 d <italic>vs.</italic> 50 μm in 30 d at 25 °C) (<xref ref-type="bibr" rid="B65">Upadhyay 1981</xref>).</p><p><italic><tp:taxon-name><tp:taxon-name-part taxon-name-part-type="genus" reg="Sporothrix">Sporothrix</tp:taxon-name-part><tp:taxon-name-part taxon-name-part-type="species" reg="zhejiangensis">zhejiangensis</tp:taxon-name-part></tp:taxon-name></italic> is also closely related to <italic><tp:taxon-name><tp:taxon-name-part taxon-name-part-type="genus" reg="Sporothrix">S.</tp:taxon-name-part><tp:taxon-name-part taxon-name-part-type="species" reg="bragantina">bragantina</tp:taxon-name-part></tp:taxon-name></italic> and <italic><tp:taxon-name><tp:taxon-name-part taxon-name-part-type="genus" reg="Sporothrix">S.</tp:taxon-name-part><tp:taxon-name-part taxon-name-part-type="species" reg="thermara">thermara</tp:taxon-name-part></tp:taxon-name></italic> (Figure <xref ref-type="fig" rid="F1">1</xref>) (<xref ref-type="bibr" rid="B46">Pfenning and Oberwinkler 1993</xref>, <xref ref-type="bibr" rid="B8">de Beer et al. 2016</xref>). These three species display the same optimal growth temperature (30 °C) and a similar conidial shape (ellipsoid to obovoid) of their sporothrix-like morph. However, the perithecial base of <italic><tp:taxon-name><tp:taxon-name-part taxon-name-part-type="genus" reg="Sporothrix">S.</tp:taxon-name-part><tp:taxon-name-part taxon-name-part-type="species" reg="bragantina">bragantina</tp:taxon-name-part></tp:taxon-name></italic> is larger than that of <italic><tp:taxon-name><tp:taxon-name-part taxon-name-part-type="genus" reg="Sporothrix">S.</tp:taxon-name-part><tp:taxon-name-part taxon-name-part-type="species" reg="zhejiangensis">zhejiangensis</tp:taxon-name-part></tp:taxon-name></italic> [globose base: 130–220 μm <italic>vs.</italic> (75–)80–108(–120) μm and the neck also is longer, 700–1200 μm <italic>vs.</italic> (127–)156–550(–631) μm]. The sporothrix-like conidia of <italic><tp:taxon-name><tp:taxon-name-part taxon-name-part-type="genus" reg="Sporothrix">S.</tp:taxon-name-part><tp:taxon-name-part taxon-name-part-type="species" reg="bragantina">bragantina</tp:taxon-name-part></tp:taxon-name></italic> also are larger than those of <italic><tp:taxon-name><tp:taxon-name-part taxon-name-part-type="genus" reg="Sporothrix">S.</tp:taxon-name-part><tp:taxon-name-part taxon-name-part-type="species" reg="zhejiangensis">zhejiangensis</tp:taxon-name-part></tp:taxon-name></italic> (4–6 × 2–2.5 μm <italic>vs.</italic> 3–4.8 × 1–2.1 μm). <italic><tp:taxon-name><tp:taxon-name-part taxon-name-part-type="genus" reg="Sporothrix">Sporothrix</tp:taxon-name-part><tp:taxon-name-part taxon-name-part-type="species" reg="thermara">thermara</tp:taxon-name-part></tp:taxon-name></italic>, hitherto, has no known sexual state. It only known by sporothrix-like state; conidia of <italic><tp:taxon-name><tp:taxon-name-part taxon-name-part-type="genus" reg="Sporothrix">S.</tp:taxon-name-part><tp:taxon-name-part taxon-name-part-type="species" reg="thermara">thermara</tp:taxon-name-part></tp:taxon-name></italic> are larger than those of <italic><tp:taxon-name><tp:taxon-name-part taxon-name-part-type="genus" reg="Sporothrix">S.</tp:taxon-name-part><tp:taxon-name-part taxon-name-part-type="species" reg="zhejiangensis">zhejiangensis</tp:taxon-name-part></tp:taxon-name></italic> (4–6 × 2–3 μm <italic>vs.</italic> 3–4.8 × 1–2.1 μm).</p></tp:treatment-sec><tp:treatment-sec><!--Section generated to contain objects referenced in tp:taxon-treatment.--><fig id="F1" position="float" orientation="portrait"><label>Figure 1.</label><caption><p>Phylograms of fungal associates of pine infected by <abbrev xmlns:xlink="http://www.w3.org/1999/xlink" xlink:title="pine wood nematode" id="ABBRID0EMFDI" xlink:type="simple">PWN</abbrev> and <italic><tp:taxon-name><tp:taxon-name-part taxon-name-part-type="genus" reg="Monochamus">Monochamus</tp:taxon-name-part><tp:taxon-name-part taxon-name-part-type="species" reg="alternatus">alternatus</tp:taxon-name-part></tp:taxon-name></italic> in China. The phylograms were generated after <abbrev xmlns:xlink="http://www.w3.org/1999/xlink" xlink:title="maximum parsimony" xlink:type="simple">MP</abbrev> analysis of the ITS1–5.8S–ITS2 rDNA and partial <italic>tub2</italic> sequences. Novel sequences obtained in the current study are indicated in bold type. <abbrev xmlns:xlink="http://www.w3.org/1999/xlink" xlink:title="maximum parsimony" xlink:type="simple">MP</abbrev> bootstrap values (10,000 replicates) and <abbrev xmlns:xlink="http://www.w3.org/1999/xlink" xlink:title="Maximum Likelihood" id="ABBRID0E4FDI" xlink:type="simple">ML</abbrev> bootstrap support values (1000 replicates) (normal type) above 70% are indicated at the nodes. Values below 70% are indicated by asterisk (*). Posterior probabilities (above 90%) obtained from <abbrev xmlns:xlink="http://www.w3.org/1999/xlink" xlink:title="Bayesian Inference" xlink:type="simple">BI</abbrev> are indicated by bold lines at the relevant branching points. Scale bar, total nucleotide differences between taxa; <abbrev xmlns:xlink="http://www.w3.org/1999/xlink" xlink:title="Maximum Likelihood" id="ABBRID0EBGDI" xlink:type="simple">ML</abbrev>, maximum likelihood; <abbrev xmlns:xlink="http://www.w3.org/1999/xlink" xlink:title="maximum parsimony" xlink:type="simple">MP</abbrev>, maximum parsimony; <abbrev xmlns:xlink="http://www.w3.org/1999/xlink" xlink:title="Bayesian Inference" xlink:type="simple">BI</abbrev>, Bayesian inference.</p></caption><graphic xmlns:xlink="http://www.w3.org/1999/xlink" xlink:href="mycokeys-39-001-g001.jpg" position="float" orientation="portrait" xlink:type="simple" id="oo_226784.jpg"/></fig></tp:treatment-sec><ref-list><ref id="B56"><mixed-citation xmlns:xlink="http://www.w3.org/1999/xlink" xlink:type="simple"><person-group><name name-style="western"><surname>Romón</surname><given-names>P</given-names></name><name name-style="western"><surname>de Beer</surname><given-names>ZW</given-names></name><name name-style="western"><surname>Zhou</surname><given-names>XD</given-names></name><name name-style="western"><surname>Duong</surname><given-names>TA</given-names></name><name name-style="western"><surname>Wingfield</surname><given-names>BD</given-names></name><name name-style="western"><surname>Wingfield</surname><given-names>MJ</given-names></name></person-group> (<year>1900</year>) <article-title>Multigene phylogenies of <tp:taxon-name><tp:taxon-name-part taxon-name-part-type="family">Ophiostomataceae</tp:taxon-name-part></tp:taxon-name> associated with Monterey pine bark beetles in Spain reveal three new fungal species.</article-title><source>Mycologia</source><volume>106</volume>(<issue>1</issue>): <fpage>119</fpage>–<lpage>32</lpage>. <ext-link xlink:type="simple" ext-link-type="doi" xlink:href="10.3852/13-073">https://doi.org/10.3852/13-073</ext-link></mixed-citation></ref><ref id="B6"><mixed-citation xmlns:xlink="http://www.w3.org/1999/xlink" xlink:type="simple"><person-group><name name-style="western"><surname>Crous</surname><given-names>PW</given-names></name><name name-style="western"><surname>Wingfield</surname><given-names>MJ</given-names></name><name name-style="western"><surname>Guarro</surname><given-names>J</given-names></name><name name-style="western"><surname>Hernández-Restrepo</surname><given-names>M</given-names></name><name name-style="western"><surname>Sutton</surname><given-names>DA</given-names></name><name name-style="western"><surname>Acharya</surname><given-names>K</given-names></name><name name-style="western"><surname>Barber</surname><given-names>PA</given-names></name><name name-style="western"><surname>Boekhout</surname><given-names>T</given-names></name><name name-style="western"><surname>Dimitrov</surname><given-names>RA</given-names></name><name name-style="western"><surname>Dueñas</surname><given-names>M</given-names></name><name name-style="western"><surname>Dutta</surname><given-names>AK</given-names></name><name name-style="western"><surname>Gené</surname><given-names>J</given-names></name><name name-style="western"><surname>Gouliamova</surname><given-names>DE</given-names></name><name name-style="western"><surname>Groenewald</surname><given-names>M</given-names></name><name name-style="western"><surname>Lombard</surname><given-names>L</given-names></name><name name-style="western"><surname>Morozova</surname><given-names>OV</given-names></name><name name-style="western"><surname>Sarkar</surname><given-names>J</given-names></name><name name-style="western"><surname>Smith</surname><given-names>MT</given-names></name><name name-style="western"><surname>Stchigel</surname><given-names>AM</given-names></name><name name-style="western"><surname>Wiederhold</surname><given-names>NP</given-names></name><name name-style="western"><surname>Alexandrova</surname><given-names>AV</given-names></name><name name-style="western"><surname>Antelmi</surname><given-names>I</given-names></name><name name-style="western"><surname>Armengol</surname><given-names>J</given-names></name><name name-style="western"><surname>Barnes</surname><given-names>I</given-names></name><name name-style="western"><surname>Cano-Lira</surname><given-names>JF</given-names></name><name name-style="western"><surname>Castañeda Ruiz</surname><given-names>RF</given-names></name><name name-style="western"><surname>Contu</surname><given-names>M</given-names></name><name name-style="western"><surname>Courtecuisse</surname><given-names>PR</given-names></name><name name-style="western"><surname>da Silveira</surname><given-names>AL</given-names></name><name name-style="western"><surname>Decock</surname><given-names>CA</given-names></name><name name-style="western"><surname>de Goes</surname><given-names>A</given-names></name><name name-style="western"><surname>Edathodu</surname><given-names>J</given-names></name><name name-style="western"><surname>Ercole</surname><given-names>E</given-names></name><name name-style="western"><surname>Firmino</surname><given-names>AC</given-names></name><name name-style="western"><surname>Fourie</surname><given-names>A</given-names></name><name name-style="western"><surname>Fournier</surname><given-names>J</given-names></name><name name-style="western"><surname>Furtado</surname><given-names>EL</given-names></name><name name-style="western"><surname>Geering</surname><given-names>AD</given-names></name><name name-style="western"><surname>Gershenzon</surname><given-names>J</given-names></name><name name-style="western"><surname>Giraldo</surname><given-names>A</given-names></name><name name-style="western"><surname>Gramaje</surname><given-names>D</given-names></name><name name-style="western"><surname>Hammerbacher</surname><given-names>A</given-names></name><name name-style="western"><surname>He</surname><given-names>XL</given-names></name><name name-style="western"><surname>Haryadi</surname><given-names>D</given-names></name><name name-style="western"><surname>Khemmuk</surname><given-names>W</given-names></name><name name-style="western"><surname>Kovalenko</surname><given-names>AE</given-names></name><name name-style="western"><surname>Krawczynski</surname><given-names>R</given-names></name><name name-style="western"><surname>Laich</surname><given-names>F</given-names></name><name name-style="western"><surname>Lechat</surname><given-names>C</given-names></name><name name-style="western"><surname>Lopes</surname><given-names>UP</given-names></name><name name-style="western"><surname>Madrid</surname><given-names>H</given-names></name><name name-style="western"><surname>Malysheva</surname><given-names>EF</given-names></name><name name-style="western"><surname>Marín-Felix</surname><given-names>Y</given-names></name><name name-style="western"><surname>Martín</surname><given-names>MP</given-names></name><name name-style="western"><surname>Mostert</surname><given-names>L</given-names></name><name name-style="western"><surname>Nigro</surname><given-names>F</given-names></name><name name-style="western"><surname>Pereira</surname><given-names>OL</given-names></name><name name-style="western"><surname>Picillo</surname><given-names>B</given-names></name><name name-style="western"><surname>Pinho</surname><given-names>DB</given-names></name><name name-style="western"><surname>Popov</surname><given-names>ES</given-names></name><name name-style="western"><surname>Rodas Peláez</surname><given-names>CA</given-names></name><name name-style="western"><surname>Rooney-Latham</surname><given-names>S</given-names></name><name name-style="western"><surname>Sandoval-Denis</surname><given-names>M</given-names></name><name name-style="western"><surname>Shivas</surname><given-names>RG</given-names></name><name name-style="western"><surname>Silva</surname><given-names>V</given-names></name><name name-style="western"><surname>Stoilova-Disheva</surname><given-names>MM</given-names></name><name name-style="western"><surname>Telleria</surname><given-names>MT</given-names></name><name name-style="western"><surname>Ullah</surname><given-names>C</given-names></name><name name-style="western"><surname>Unsicker</surname><given-names>SB</given-names></name><name name-style="western"><surname>van der Merwe</surname><given-names>NA</given-names></name><name name-style="western"><surname>Vizzini</surname><given-names>A</given-names></name><name name-style="western"><surname>Wagner</surname><given-names>HG</given-names></name><name name-style="western"><surname>Wong</surname><given-names>PT</given-names></name><name name-style="western"><surname>Wood</surname><given-names>AR</given-names></name><name name-style="western"><surname>Groenewald</surname><given-names>JZ</given-names></name></person-group> (<year>2015</year>) <article-title>Fungal Planet description sheets: 320–370.</article-title><source>Persoonia</source><volume>34</volume>: <fpage>167</fpage>–<lpage>266</lpage>. <ext-link xlink:type="simple" ext-link-type="doi" xlink:href="10.3767/003158515X688433">https://doi.org/10.3767/003158515X688433</ext-link></mixed-citation></ref><ref id="B65"><mixed-citation xmlns:xlink="http://www.w3.org/1999/xlink" xlink:type="simple"><person-group><name name-style="western"><surname>Upadhyay</surname><given-names>HP</given-names></name></person-group> (<year>1981</year>) <source>A monograph of <italic><tp:taxon-name><tp:taxon-name-part taxon-name-part-type="genus">Ceratocystis</tp:taxon-name-part></tp:taxon-name></italic> and <italic><tp:taxon-name><tp:taxon-name-part taxon-name-part-type="genus">Ceratocystiopsis</tp:taxon-name-part></tp:taxon-name></italic>.</source><publisher-name>The University of Georgia Press</publisher-name>, <publisher-loc>Athens, GA, USA</publisher-loc>, <size units="page">95 pp</size>.</mixed-citation></ref><ref id="B46"><mixed-citation xmlns:xlink="http://www.w3.org/1999/xlink" xlink:type="simple"><person-group><name name-style="western"><surname>Pfenning</surname><given-names>L</given-names></name><name name-style="western"><surname>Oberwinkler</surname><given-names>F</given-names></name></person-group> (<year>1993</year>) <article-title><italic><tp:taxon-name><tp:taxon-name-part taxon-name-part-type="genus">Ophiostoma</tp:taxon-name-part><tp:taxon-name-part taxon-name-part-type="species">bragantinum</tp:taxon-name-part></tp:taxon-name></italic> n. sp., a possible teleomorph of <tp:taxon-name><tp:taxon-name-part taxon-name-part-type="genus">Sporothrix</tp:taxon-name-part><tp:taxon-name-part taxon-name-part-type="species">inflata</tp:taxon-name-part></tp:taxon-name>, found in Brazil.</article-title><source>Mycotaxon</source><volume>46</volume>: <fpage>381</fpage>–<lpage>385</lpage>.</mixed-citation></ref><ref id="B8"><mixed-citation xmlns:xlink="http://www.w3.org/1999/xlink" xlink:type="simple"><person-group><name name-style="western"><surname>de Beer</surname><given-names>ZW</given-names></name><name name-style="western"><surname>Duong</surname><given-names>TA</given-names></name><name name-style="western"><surname>Wingfield</surname><given-names>MJ</given-names></name></person-group> (<year>2016</year>) <article-title>The divorce of <italic><tp:taxon-name><tp:taxon-name-part taxon-name-part-type="genus">Sporothrix</tp:taxon-name-part></tp:taxon-name></italic> and <italic><tp:taxon-name><tp:taxon-name-part taxon-name-part-type="genus">Ophiostoma</tp:taxon-name-part></tp:taxon-name></italic>: solution to a problematic relationship.</article-title><source>Studies in Mycology</source><volume>83</volume>: <fpage>165</fpage>–<lpage>191</lpage>. <ext-link xlink:type="simple" ext-link-type="doi" xlink:href="10.1016/j.simyco.2016.07.001">https://doi.org/10.1016/j.simyco.2016.07.001</ext-link></mixed-citation></ref></ref-list></tp:taxon-treatment>
