# Supplementary material for: Ophiostomatoid fungi associated with pines infected by Bursaphelenchusxylophilus and Monochamusalternatus in China, including three new species
Source: MycoKeys. 2018 Sep 4;(39):1–27. doi: 10.3897/mycokeys.39.27014 (PMC6182259; doi:10.3897/mycokeys.39.27014)
Supplement: XML Treatment for Ophiostoma album [file mycokeys.39.27014-treatment2.xml]

<!DOCTYPE tp:taxon-treatment
  PUBLIC "-//TaxonX//DTD Taxonomic Treatment Publishing DTD v0 20100105//EN" "tax-treatment-NSO.dtd">
<tp:taxon-treatment xmlns:tp="http://www.plazi.org/taxpub"><tp:treatment-meta><kwd-group><label>Taxon classification</label><kwd><named-content xmlns:xlink="http://www.w3.org/1999/xlink" content-type="kingdom">Fungi</named-content></kwd><kwd><named-content xmlns:xlink="http://www.w3.org/1999/xlink" content-type="order">Ophiostomatales</named-content></kwd><kwd><named-content xmlns:xlink="http://www.w3.org/1999/xlink" content-type="family">Ophiostomataceae</named-content></kwd></kwd-group><mixed-citation publication-type="journal"><person-group><name><surname>Wang</surname><given-names>HuiMin</given-names></name><name><surname>Lun</surname><given-names>YingYing</given-names></name><name><surname>Lu</surname><given-names>Quan</given-names></name><name><surname>Liu</surname><given-names>HuiXiang</given-names></name><name><surname>Decock</surname><given-names>Cony</given-names></name><name><surname>Zhang</surname><given-names>XingYao</given-names></name></person-group><article-title>Ophiostomatoid fungi associated with pines infected by <italic><tp:taxon-name><tp:taxon-name-part taxon-name-part-type="genus" reg="Bursaphelenchus">Bursaphelenchus</tp:taxon-name-part><tp:taxon-name-part taxon-name-part-type="species" reg="xylophilus">xylophilus</tp:taxon-name-part></tp:taxon-name></italic> and <italic><tp:taxon-name><tp:taxon-name-part taxon-name-part-type="genus" reg="Monochamus">Monochamus</tp:taxon-name-part><tp:taxon-name-part taxon-name-part-type="species" reg="alternatus">alternatus</tp:taxon-name-part></tp:taxon-name></italic> in China, including three new species</article-title><source>MycoKeys</source><day>4</day><month>9</month><year>2018</year><volume>2018</volume><issue>39</issue><fpage>1</fpage><lpage>27</lpage><pub-id pub-id-type="doi">10.3897/mycokeys.39.27014</pub-id></mixed-citation></tp:treatment-meta><tp:nomenclature><tp:taxon-name>
              <tp:taxon-name-part taxon-name-part-type="genus" reg="Ophiostoma">Ophiostoma</tp:taxon-name-part>
              <tp:taxon-name-part taxon-name-part-type="species" reg="album">album</tp:taxon-name-part>
              <object-id xmlns:xlink="http://www.w3.org/1999/xlink" content-type="mycobank" xlink:type="simple">MB825557</object-id>
            </tp:taxon-name><tp:taxon-authority>Wang &amp; Lu</tp:taxon-authority><tp:taxon-status xmlns:xlink="http://www.w3.org/1999/xlink" xlink:type="simple">sp. nov.</tp:taxon-status><xref ref-type="fig" rid="F3">Figure 3</xref></tp:nomenclature><tp:treatment-sec sec-type="etymology" id="SECID0EFIAK"><title>Etymology.</title><p>The epithet reflects the white colour of the colonies.</p></tp:treatment-sec><tp:treatment-sec sec-type="material" id="SECID0EKIAK"><title>Type.</title><p><bold>CHINA</bold>, Zhejiang, Yuyao City, from <italic><tp:taxon-name><tp:taxon-name-part taxon-name-part-type="genus" reg="Monochamus">Monochamus</tp:taxon-name-part><tp:taxon-name-part taxon-name-part-type="species" reg="alternatus">alternatus</tp:taxon-name-part></tp:taxon-name></italic> gallery of <italic><tp:taxon-name><tp:taxon-name-part taxon-name-part-type="genus" reg="Pinus">Pinus</tp:taxon-name-part><tp:taxon-name-part taxon-name-part-type="species" reg="massoniana">massoniana</tp:taxon-name-part></tp:taxon-name></italic> infested by numerous <abbrev xmlns:xlink="http://www.w3.org/1999/xlink" xlink:title="pine wood nematode" id="ABBRID0EIJAK" xlink:type="simple">PWN</abbrev>, November 2012, collected by Q Lu and YY Lun, culture ex-holotype <abbrev xmlns:xlink="http://www.w3.org/1999/xlink" content-type="institution" xlink:title="Belgian Coordinated Collections of Microorganisms" id="ABBRID0EMJAK" xlink:type="simple">MUCL</abbrev> 55189 = <abbrev xmlns:xlink="http://www.w3.org/1999/xlink" content-type="institution" xlink:title="China Forestry Culture Collection Center" id="ABBRID0ERJAK" xlink:type="simple">CFCC</abbrev> 52168 = CXY1622.</p></tp:treatment-sec><tp:treatment-sec sec-type="description" id="SECID0EWJAK"><title>Description.</title><p>Sexual form: Unknown. Asexual form: <tp:taxon-name><tp:taxon-name-part taxon-name-part-type="genus" reg="Hyalorhinocladiella">Hyalorhinocladiella</tp:taxon-name-part></tp:taxon-name>-like. Conidiogenous cells micronematous, (4.2–)9.5–16.5(–20.5) × (0.5–)1–2(–2.5) μm; conidia hyaline, single-celled, aseptate, clavate or fusiform obovoid with pointed bases and (occasionally) rounded apices, slightly curved at the base (4–)4.2–14.5(–18) × (0.5–)1–2(–2.3) μm.</p><fig id="F3" position="float" orientation="portrait"><label>Figure 3.</label><caption><p>Light micrographs of <italic><tp:taxon-name><tp:taxon-name-part taxon-name-part-type="genus" reg="Ophiostoma">Ophiostoma</tp:taxon-name-part><tp:taxon-name-part taxon-name-part-type="species" reg="album">album</tp:taxon-name-part></tp:taxon-name></italic>. <bold>a, b</bold> Growth on 2% <abbrev xmlns:xlink="http://www.w3.org/1999/xlink" xlink:title="malt extract agar" id="ABBRID0EXKAK" xlink:type="simple">MEA</abbrev> and 2% PDA, 2 weeks after inoculation <bold>c–e</bold><tp:taxon-name><tp:taxon-name-part taxon-name-part-type="genus" reg="Hyalorhinocladiella">Hyalorhinocladiella</tp:taxon-name-part></tp:taxon-name>-like anamorph, conidiophores, and conidia (scale bar, 10 mm).</p></caption><graphic xmlns:xlink="http://www.w3.org/1999/xlink" xlink:href="mycokeys-39-001-g003.jpg" position="float" orientation="portrait" xlink:type="simple" id="oo_226786.jpg"/></fig></tp:treatment-sec><tp:treatment-sec sec-type="description" id="SECID0EILAK"><title>Culture characteristics.</title><p>Colonies on 2% <abbrev xmlns:xlink="http://www.w3.org/1999/xlink" xlink:title="malt extract agar" id="ABBRID0EOLAK" xlink:type="simple">MEA</abbrev> white, with the mycelium edge thinning radially; Hyphae are superficial on agar, sporulation weak. Colonies slowly growing, reaching 18.5 μm in diameter at 8 d at 25 °C, able to grow at 40 °C but not at 5 °C, with the optimal growth temperature of 35 °C. Growth characteristics on PDA culture medium are similar but the growth rate is slower than on <abbrev xmlns:xlink="http://www.w3.org/1999/xlink" xlink:title="malt extract agar" id="ABBRID0ESLAK" xlink:type="simple">MEA</abbrev>.</p></tp:treatment-sec><tp:treatment-sec sec-type="habitat" id="SECID0EWLAK"><title>Habitat and distribution.</title><p>Galleries of <italic><tp:taxon-name><tp:taxon-name-part taxon-name-part-type="genus" reg="Monochamus">Monochamus</tp:taxon-name-part><tp:taxon-name-part taxon-name-part-type="species" reg="alternatus">alternatus</tp:taxon-name-part></tp:taxon-name></italic> in <italic><tp:taxon-name><tp:taxon-name-part taxon-name-part-type="genus" reg="Pinus">Pinus</tp:taxon-name-part><tp:taxon-name-part taxon-name-part-type="species" reg="massoniana">massoniana</tp:taxon-name-part></tp:taxon-name></italic>, infested by <abbrev xmlns:xlink="http://www.w3.org/1999/xlink" xlink:title="pine wood nematode" id="ABBRID0ESMAK" xlink:type="simple">PWN</abbrev>, in Zhejiang Province, China.</p></tp:treatment-sec><tp:treatment-sec sec-type="material" id="SECID0EWMAK"><title>Additional specimens examined.</title><p>CHINA, Zhejiang, Yuyao City, from <italic><tp:taxon-name><tp:taxon-name-part taxon-name-part-type="genus" reg="Monochamus">Monochamus</tp:taxon-name-part><tp:taxon-name-part taxon-name-part-type="species" reg="alternatus">alternatus</tp:taxon-name-part></tp:taxon-name></italic> galleries of <italic><tp:taxon-name><tp:taxon-name-part taxon-name-part-type="genus" reg="Pinus">Pinus</tp:taxon-name-part><tp:taxon-name-part taxon-name-part-type="species" reg="massoniana">massoniana</tp:taxon-name-part></tp:taxon-name></italic> infested by numerous <abbrev xmlns:xlink="http://www.w3.org/1999/xlink" xlink:title="pine wood nematode" id="ABBRID0ESNAK" xlink:type="simple">PWN</abbrev>, November 2012, collected by Q Lu and YY Lun, <abbrev xmlns:xlink="http://www.w3.org/1999/xlink" content-type="institution" xlink:title="Belgian Coordinated Collections of Microorganisms" id="ABBRID0EWNAK" xlink:type="simple">MUCL</abbrev> 55190 = <abbrev xmlns:xlink="http://www.w3.org/1999/xlink" content-type="institution" xlink:title="China Forestry Culture Collection Center" id="ABBRID0E2NAK" xlink:type="simple">CFCC</abbrev> 52169 = CXY1642, CXY1643 = <abbrev xmlns:xlink="http://www.w3.org/1999/xlink" content-type="institution" xlink:title="China Forestry Culture Collection Center" id="ABBRID0EAOAK" xlink:type="simple">CFCC</abbrev> 52170.</p></tp:treatment-sec><tp:treatment-sec sec-type="notes" id="SECID0EFOAK"><title>Note.</title><p><italic><tp:taxon-name><tp:taxon-name-part taxon-name-part-type="genus" reg="Ophiostoma">Ophiostoma</tp:taxon-name-part><tp:taxon-name-part taxon-name-part-type="species" reg="album">album</tp:taxon-name-part></tp:taxon-name></italic> only known in its asexual hyalorhinocladiella-like form. According to both <abbrev xmlns:xlink="http://www.w3.org/1999/xlink" xlink:title="internal transcribed spacer" id="ABBRID0EWOAK" xlink:type="simple">ITS</abbrev> and <italic>tub2</italic> based phylogenetic analysis, it is closely related to <italic><tp:taxon-name><tp:taxon-name-part taxon-name-part-type="genus" reg="Ophiostoma">O.</tp:taxon-name-part><tp:taxon-name-part taxon-name-part-type="species" reg="kryptum">kryptum</tp:taxon-name-part></tp:taxon-name></italic> and <italic><tp:taxon-name><tp:taxon-name-part taxon-name-part-type="genus" reg="Ophiostoma">O.</tp:taxon-name-part><tp:taxon-name-part taxon-name-part-type="species" reg="olgensis">olgensis</tp:taxon-name-part></tp:taxon-name></italic> in the <italic><tp:taxon-name><tp:taxon-name-part taxon-name-part-type="genus" reg="Ophiostoma">O.</tp:taxon-name-part><tp:taxon-name-part taxon-name-part-type="species" reg="minus">minus</tp:taxon-name-part></tp:taxon-name></italic> complex (Figure <xref ref-type="fig" rid="F1">1</xref>). <italic><tp:taxon-name><tp:taxon-name-part taxon-name-part-type="genus" reg="Ophiostoma">Ophiostoma</tp:taxon-name-part><tp:taxon-name-part taxon-name-part-type="species" reg="album">album</tp:taxon-name-part></tp:taxon-name></italic> is easily distinguished from <italic><tp:taxon-name><tp:taxon-name-part taxon-name-part-type="genus" reg="Ophiostoma">O.</tp:taxon-name-part><tp:taxon-name-part taxon-name-part-type="species" reg="olgensis">olgensis</tp:taxon-name-part></tp:taxon-name></italic> and <italic><tp:taxon-name><tp:taxon-name-part taxon-name-part-type="genus" reg="Ophiostoma">O.</tp:taxon-name-part><tp:taxon-name-part taxon-name-part-type="species" reg="kryptum">kryptum</tp:taxon-name-part></tp:taxon-name></italic> based on their reproduction structure. <italic><tp:taxon-name><tp:taxon-name-part taxon-name-part-type="genus" reg="Ophiostoma">Ophiostoma</tp:taxon-name-part><tp:taxon-name-part taxon-name-part-type="species" reg="album">album</tp:taxon-name-part></tp:taxon-name></italic> only produces a hyalorhinocladiella-like asexual form <italic>in vitro</italic>, whereas the two other species produce both a sexual and asexual forms <italic>in vitro</italic> (<xref ref-type="bibr" rid="B25">Jacobs and Kirisits 2003</xref>, <xref ref-type="bibr" rid="B69">Wang et al. 2016</xref>). The conidial size and shape of the three species are obviously different. <italic><tp:taxon-name><tp:taxon-name-part taxon-name-part-type="genus" reg="Ophiostoma">Ophiostoma</tp:taxon-name-part><tp:taxon-name-part taxon-name-part-type="species" reg="album">album</tp:taxon-name-part></tp:taxon-name></italic> produces clavate or fusiform to obovoid and sometimes, slightly curved conidia; these are obovoid with pointed bases in both <italic><tp:taxon-name><tp:taxon-name-part taxon-name-part-type="genus" reg="Ophiostoma">O.</tp:taxon-name-part><tp:taxon-name-part taxon-name-part-type="species" reg="olgensis">olgensis</tp:taxon-name-part></tp:taxon-name></italic> and <italic><tp:taxon-name><tp:taxon-name-part taxon-name-part-type="genus" reg="Ophiostoma">O.</tp:taxon-name-part><tp:taxon-name-part taxon-name-part-type="species" reg="kryptum">kryptum</tp:taxon-name-part></tp:taxon-name></italic>. Furthermore, the conidia of <italic><tp:taxon-name><tp:taxon-name-part taxon-name-part-type="genus" reg="Ophiostoma">O.</tp:taxon-name-part><tp:taxon-name-part taxon-name-part-type="species" reg="album">album</tp:taxon-name-part></tp:taxon-name></italic> are much larger, 4.2–14.5 × 1.0–1.9 μm <italic>vs.</italic> 1.5–7 × 1.5–5 μm in the two other species.</p></tp:treatment-sec><tp:treatment-sec><!--Section generated to contain objects referenced in tp:taxon-treatment.--><fig id="F1" position="float" orientation="portrait"><label>Figure 1.</label><caption><p>Phylograms of fungal associates of pine infected by <abbrev xmlns:xlink="http://www.w3.org/1999/xlink" xlink:title="pine wood nematode" id="ABBRID0EMFDI" xlink:type="simple">PWN</abbrev> and <italic><tp:taxon-name><tp:taxon-name-part taxon-name-part-type="genus" reg="Monochamus">Monochamus</tp:taxon-name-part><tp:taxon-name-part taxon-name-part-type="species" reg="alternatus">alternatus</tp:taxon-name-part></tp:taxon-name></italic> in China. The phylograms were generated after <abbrev xmlns:xlink="http://www.w3.org/1999/xlink" xlink:title="maximum parsimony" xlink:type="simple">MP</abbrev> analysis of the ITS1–5.8S–ITS2 rDNA and partial <italic>tub2</italic> sequences. Novel sequences obtained in the current study are indicated in bold type. <abbrev xmlns:xlink="http://www.w3.org/1999/xlink" xlink:title="maximum parsimony" xlink:type="simple">MP</abbrev> bootstrap values (10,000 replicates) and <abbrev xmlns:xlink="http://www.w3.org/1999/xlink" xlink:title="Maximum Likelihood" id="ABBRID0E4FDI" xlink:type="simple">ML</abbrev> bootstrap support values (1000 replicates) (normal type) above 70% are indicated at the nodes. Values below 70% are indicated by asterisk (*). Posterior probabilities (above 90%) obtained from <abbrev xmlns:xlink="http://www.w3.org/1999/xlink" xlink:title="Bayesian Inference" xlink:type="simple">BI</abbrev> are indicated by bold lines at the relevant branching points. Scale bar, total nucleotide differences between taxa; <abbrev xmlns:xlink="http://www.w3.org/1999/xlink" xlink:title="Maximum Likelihood" id="ABBRID0EBGDI" xlink:type="simple">ML</abbrev>, maximum likelihood; <abbrev xmlns:xlink="http://www.w3.org/1999/xlink" xlink:title="maximum parsimony" xlink:type="simple">MP</abbrev>, maximum parsimony; <abbrev xmlns:xlink="http://www.w3.org/1999/xlink" xlink:title="Bayesian Inference" xlink:type="simple">BI</abbrev>, Bayesian inference.</p></caption><graphic xmlns:xlink="http://www.w3.org/1999/xlink" xlink:href="mycokeys-39-001-g001.jpg" position="float" orientation="portrait" xlink:type="simple" id="oo_226784.jpg"/></fig></tp:treatment-sec><ref-list><ref id="B25"><mixed-citation xmlns:xlink="http://www.w3.org/1999/xlink" xlink:type="simple"><person-group><name name-style="western"><surname>Jacobs</surname><given-names>K</given-names></name><name name-style="western"><surname>Kirisits</surname><given-names>T</given-names></name></person-group> (<year>2003</year>) <article-title><italic><tp:taxon-name><tp:taxon-name-part taxon-name-part-type="genus">Ophiostoma</tp:taxon-name-part><tp:taxon-name-part taxon-name-part-type="species">kryptum</tp:taxon-name-part></tp:taxon-name></italic> sp. nov. from <italic><tp:taxon-name><tp:taxon-name-part taxon-name-part-type="genus">Larix</tp:taxon-name-part><tp:taxon-name-part taxon-name-part-type="species">decidua</tp:taxon-name-part></tp:taxon-name></italic> and <italic><tp:taxon-name><tp:taxon-name-part taxon-name-part-type="genus">Picea</tp:taxon-name-part><tp:taxon-name-part taxon-name-part-type="species">abies</tp:taxon-name-part></tp:taxon-name></italic> in Europe, similar to <italic><tp:taxon-name><tp:taxon-name-part taxon-name-part-type="genus">O.</tp:taxon-name-part><tp:taxon-name-part taxon-name-part-type="species">minus</tp:taxon-name-part></tp:taxon-name></italic>.</article-title><source>Mycological Research</source><volume>107</volume>(<issue>10</issue>): <fpage>1231</fpage>–<lpage>1242</lpage>. <ext-link xlink:type="simple" ext-link-type="doi" xlink:href="10.1017/S0953756203008402">https://doi.org/10.1017/S0953756203008402</ext-link></mixed-citation></ref><ref id="B69"><mixed-citation xmlns:xlink="http://www.w3.org/1999/xlink" xlink:type="simple"><person-group><name name-style="western"><surname>Wang</surname><given-names>HM</given-names></name><name name-style="western"><surname>Lu</surname><given-names>Q</given-names></name><name name-style="western"><surname>Meng</surname><given-names>XJ</given-names></name><name name-style="western"><surname>Liu</surname><given-names>XW</given-names></name><name name-style="western"><surname>Decock</surname><given-names>C</given-names></name><name name-style="western"><surname>Zhang</surname><given-names>XY</given-names></name></person-group> (<year>2016</year>) <article-title><italic><tp:taxon-name><tp:taxon-name-part taxon-name-part-type="genus">Ophiostoma</tp:taxon-name-part><tp:taxon-name-part taxon-name-part-type="species">olgensis</tp:taxon-name-part></tp:taxon-name></italic>, a new species associated with <italic><tp:taxon-name><tp:taxon-name-part taxon-name-part-type="genus">Larix</tp:taxon-name-part></tp:taxon-name></italic> spp. and <italic><tp:taxon-name><tp:taxon-name-part taxon-name-part-type="genus">Ips</tp:taxon-name-part><tp:taxon-name-part taxon-name-part-type="species">subelongatus</tp:taxon-name-part></tp:taxon-name></italic> in northern China.</article-title><source>Phytotaxa</source><volume>282</volume>(<issue>4</issue>): <fpage>282</fpage>–<lpage>290</lpage>. <ext-link xlink:type="simple" ext-link-type="doi" xlink:href="10.11646/phytotaxa.282.4.5">https://doi.org/10.11646/phytotaxa.282.4.5</ext-link></mixed-citation></ref></ref-list></tp:taxon-treatment>
