# Supplementary material for: Ophiostomatoid fungi associated with pines infected by Bursaphelenchusxylophilus and Monochamusalternatus in China, including three new species
Source: MycoKeys. 2018 Sep 4;(39):1–27. doi: 10.3897/mycokeys.39.27014 (PMC6182259; doi:10.3897/mycokeys.39.27014)
Supplement: XML Treatment for Ophiostoma massoniana [file mycokeys.39.27014-treatment3.xml]

<!DOCTYPE tp:taxon-treatment
  PUBLIC "-//TaxonX//DTD Taxonomic Treatment Publishing DTD v0 20100105//EN" "tax-treatment-NSO.dtd">
<tp:taxon-treatment xmlns:tp="http://www.plazi.org/taxpub"><tp:treatment-meta><kwd-group><label>Taxon classification</label><kwd><named-content xmlns:xlink="http://www.w3.org/1999/xlink" content-type="kingdom">Fungi</named-content></kwd><kwd><named-content xmlns:xlink="http://www.w3.org/1999/xlink" content-type="order">Ophiostomatales</named-content></kwd><kwd><named-content xmlns:xlink="http://www.w3.org/1999/xlink" content-type="family">Ophiostomataceae</named-content></kwd></kwd-group><mixed-citation publication-type="journal"><person-group><name><surname>Wang</surname><given-names>HuiMin</given-names></name><name><surname>Lun</surname><given-names>YingYing</given-names></name><name><surname>Lu</surname><given-names>Quan</given-names></name><name><surname>Liu</surname><given-names>HuiXiang</given-names></name><name><surname>Decock</surname><given-names>Cony</given-names></name><name><surname>Zhang</surname><given-names>XingYao</given-names></name></person-group><article-title>Ophiostomatoid fungi associated with pines infected by <italic><tp:taxon-name><tp:taxon-name-part taxon-name-part-type="genus" reg="Bursaphelenchus">Bursaphelenchus</tp:taxon-name-part><tp:taxon-name-part taxon-name-part-type="species" reg="xylophilus">xylophilus</tp:taxon-name-part></tp:taxon-name></italic> and <italic><tp:taxon-name><tp:taxon-name-part taxon-name-part-type="genus" reg="Monochamus">Monochamus</tp:taxon-name-part><tp:taxon-name-part taxon-name-part-type="species" reg="alternatus">alternatus</tp:taxon-name-part></tp:taxon-name></italic> in China, including three new species</article-title><source>MycoKeys</source><day>4</day><month>9</month><year>2018</year><volume>2018</volume><issue>39</issue><fpage>1</fpage><lpage>27</lpage><pub-id pub-id-type="doi">10.3897/mycokeys.39.27014</pub-id></mixed-citation></tp:treatment-meta><tp:nomenclature><tp:taxon-name>
              <tp:taxon-name-part taxon-name-part-type="genus" reg="Ophiostoma">Ophiostoma</tp:taxon-name-part>
              <tp:taxon-name-part taxon-name-part-type="subspecies" reg="massoniana">massoniana</tp:taxon-name-part>
              <object-id xmlns:xlink="http://www.w3.org/1999/xlink" content-type="mycobank" xlink:type="simple">MB825558</object-id>
            </tp:taxon-name><tp:taxon-authority>Wang &amp; Lu</tp:taxon-authority><tp:taxon-status xmlns:xlink="http://www.w3.org/1999/xlink" xlink:type="simple">sp. nov.</tp:taxon-status><xref ref-type="fig" rid="F4">Figure 4</xref></tp:nomenclature><tp:treatment-sec sec-type="etymology" id="SECID0EUUAK"><title>Etymology.</title><p>The epithet reflects the host tree, <italic><tp:taxon-name><tp:taxon-name-part taxon-name-part-type="genus" reg="Pinus">Pinus</tp:taxon-name-part><tp:taxon-name-part taxon-name-part-type="species" reg="massoniana">massoniana</tp:taxon-name-part></tp:taxon-name></italic>.</p></tp:treatment-sec><tp:treatment-sec sec-type="material" id="SECID0EFVAK"><title>Type.</title><p><bold>CHINA</bold>, Zhejiang Province, Fuyang City, from <italic><tp:taxon-name><tp:taxon-name-part taxon-name-part-type="genus" reg="Monochamus">Monochamus</tp:taxon-name-part><tp:taxon-name-part taxon-name-part-type="species" reg="alternatus">alternatus</tp:taxon-name-part></tp:taxon-name></italic> gallery in <italic><tp:taxon-name><tp:taxon-name-part taxon-name-part-type="genus" reg="Pinus">Pinus</tp:taxon-name-part><tp:taxon-name-part taxon-name-part-type="species" reg="massoniana">massoniana</tp:taxon-name-part></tp:taxon-name></italic> infested by numerous <abbrev xmlns:xlink="http://www.w3.org/1999/xlink" xlink:title="pine wood nematode" id="ABBRID0EDWAK" xlink:type="simple">PWN</abbrev>, November 2012, collected by Q Lu and YY Lun, culture ex-holotype, <abbrev xmlns:xlink="http://www.w3.org/1999/xlink" content-type="institution" xlink:title="Belgian Coordinated Collections of Microorganisms" id="ABBRID0EHWAK" xlink:type="simple">MUCL</abbrev> 55179 = <abbrev xmlns:xlink="http://www.w3.org/1999/xlink" content-type="institution" xlink:title="China Forestry Culture Collection Center" id="ABBRID0EMWAK" xlink:type="simple">CFCC</abbrev> 51648 = CXY1610.</p></tp:treatment-sec><tp:treatment-sec sec-type="description" id="SECID0ERWAK"><title>Description.</title><p>Sexual form: Unknown. Asexual form: <tp:taxon-name><tp:taxon-name-part taxon-name-part-type="genus" reg="Hyalorhinocladiella">Hyalorhinocladiella</tp:taxon-name-part></tp:taxon-name>-like. Conidiophores abundant, single, borne on aerial hyphae, (3.3–)10.5–27.5(–42.5) × (0.7–)1.3–2.0(–2.7) μm; conidia hyaline, single-celled, aseptate, obovoid or globose with pointed bases and rounded apices, (2–)2.2–3.9(–5) × (0.5–)0.7–1.7(–2) μm.</p><fig id="F4" position="float" orientation="portrait"><label>Figure 4.</label><caption><p>Light micrographs of <italic><tp:taxon-name><tp:taxon-name-part taxon-name-part-type="genus" reg="Ophiostoma">Ophiostoma</tp:taxon-name-part><tp:taxon-name-part taxon-name-part-type="species" reg="massoniana">massoniana</tp:taxon-name-part></tp:taxon-name></italic>. <bold>a, b</bold> Growth on 2% <abbrev xmlns:xlink="http://www.w3.org/1999/xlink" xlink:title="malt extract agar" id="ABBRID0ESXAK" xlink:type="simple">MEA</abbrev> and 2% PDA, 2 weeks after inoculation <bold>c–e</bold><tp:taxon-name><tp:taxon-name-part taxon-name-part-type="genus" reg="Hyalorhinocladiella">Hyalorhinocladiella</tp:taxon-name-part></tp:taxon-name>-like anamorph, conidiophores, conidia (scale bar, 10 μm).</p></caption><graphic xmlns:xlink="http://www.w3.org/1999/xlink" xlink:href="mycokeys-39-001-g004.jpg" position="float" orientation="portrait" xlink:type="simple" id="oo_226787.jpg"/></fig></tp:treatment-sec><tp:treatment-sec sec-type="description" id="SECID0EDYAK"><title>Culture characteristics.</title><p>Colonies on 2% <abbrev xmlns:xlink="http://www.w3.org/1999/xlink" xlink:title="malt extract agar" id="ABBRID0EJYAK" xlink:type="simple">MEA</abbrev> brown, the marginal hyphae sparse and radiating; some white mycelium produced early during growth that becomes black after 3–5 d. Colonies slowly growing, reaching 37.5 μm in diameter over 8 d at 25 °C, able to grow at 5 °C and 40 °C, with an optimal growth temperature of 30 °C; sporulation weak. On PDA culture medium, the colonies are dark brown; the mycelium is white, long and dense, with a daily growth of 4 μm at 25 °C.</p></tp:treatment-sec><tp:treatment-sec sec-type="habitat" id="SECID0ENYAK"><title>Habitat and distribution.</title><p>Galleries of <italic><tp:taxon-name><tp:taxon-name-part taxon-name-part-type="genus" reg="Monochamus">Monochamus</tp:taxon-name-part><tp:taxon-name-part taxon-name-part-type="species" reg="alternatus">alternatus</tp:taxon-name-part></tp:taxon-name></italic> in <italic><tp:taxon-name><tp:taxon-name-part taxon-name-part-type="genus" reg="Pinus">Pinus</tp:taxon-name-part><tp:taxon-name-part taxon-name-part-type="species" reg="massoniana">massoniana</tp:taxon-name-part></tp:taxon-name></italic> infested by <abbrev xmlns:xlink="http://www.w3.org/1999/xlink" xlink:title="pine wood nematode" id="ABBRID0EJZAK" xlink:type="simple">PWN</abbrev>, in Zhejiang Province, China.</p></tp:treatment-sec><tp:treatment-sec sec-type="material" id="SECID0ENZAK"><title>Additional specimens examined.</title><p>CHINA, Zhejiang Province, Yuyao City, from <italic><tp:taxon-name><tp:taxon-name-part taxon-name-part-type="genus" reg="Monochamus">Monochamus</tp:taxon-name-part><tp:taxon-name-part taxon-name-part-type="species" reg="alternatus">alternatus</tp:taxon-name-part></tp:taxon-name></italic> galleries in <italic><tp:taxon-name><tp:taxon-name-part taxon-name-part-type="genus" reg="Pinus">Pinus</tp:taxon-name-part><tp:taxon-name-part taxon-name-part-type="species" reg="massoniana">massoniana</tp:taxon-name-part></tp:taxon-name></italic> infested by numerous <abbrev xmlns:xlink="http://www.w3.org/1999/xlink" xlink:title="pine wood nematode" id="ABBRID0EJ1AK" xlink:type="simple">PWN</abbrev>, November 2012, collected by Q Lu and YY Lun, <abbrev xmlns:xlink="http://www.w3.org/1999/xlink" content-type="institution" xlink:title="Belgian Coordinated Collections of Microorganisms" id="ABBRID0EN1AK" xlink:type="simple">MUCL</abbrev> 55180 = <abbrev xmlns:xlink="http://www.w3.org/1999/xlink" content-type="institution" xlink:title="China Forestry Culture Collection Center" id="ABBRID0ES1AK" xlink:type="simple">CFCC</abbrev> 51649 = CXY1611.</p></tp:treatment-sec><tp:treatment-sec sec-type="notes" id="SECID0EX1AK"><title>Note.</title><p><italic><tp:taxon-name><tp:taxon-name-part taxon-name-part-type="genus" reg="Ophiostoma">Ophiostoma</tp:taxon-name-part><tp:taxon-name-part taxon-name-part-type="species" reg="massoniana">massoniana</tp:taxon-name-part></tp:taxon-name></italic>, only known by its asexual, hyalorhinocladiella-like state, does not cluster in any of the 10 species complexes defined by <xref ref-type="bibr" rid="B7">de Beer and Wingfield (2013)</xref> in <italic><tp:taxon-name><tp:taxon-name-part taxon-name-part-type="genus" reg="Ophiostoma">Ophiostoma</tp:taxon-name-part></tp:taxon-name></italic> s. l. According to the <abbrev xmlns:xlink="http://www.w3.org/1999/xlink" xlink:title="internal transcribed spacer" id="ABBRID0ET2AK" xlink:type="simple">ITS</abbrev> and <italic>tub2</italic> phylogenetic analysis, the species is related to <italic><tp:taxon-name><tp:taxon-name-part taxon-name-part-type="genus" reg="Ophiostoma">O.</tp:taxon-name-part><tp:taxon-name-part taxon-name-part-type="species" reg="saponiodorum">saponiodorum</tp:taxon-name-part></tp:taxon-name></italic> and <italic><tp:taxon-name><tp:taxon-name-part taxon-name-part-type="genus" reg="Ophiostoma">O.</tp:taxon-name-part><tp:taxon-name-part taxon-name-part-type="species" reg="pallidulum">pallidulum</tp:taxon-name-part></tp:taxon-name></italic> (Figure <xref ref-type="fig" rid="F1">1</xref>). <italic><tp:taxon-name><tp:taxon-name-part taxon-name-part-type="genus" reg="Ophiostoma">Ophiostoma</tp:taxon-name-part><tp:taxon-name-part taxon-name-part-type="species" reg="pallidulum">pallidulum</tp:taxon-name-part></tp:taxon-name></italic> also only produces asexual hyalorhinocladiella-like morphs <italic>in vitro</italic>, whereas <italic><tp:taxon-name><tp:taxon-name-part taxon-name-part-type="genus" reg="Ophiostoma">O.</tp:taxon-name-part><tp:taxon-name-part taxon-name-part-type="species" reg="saponiodorum">saponiodorum</tp:taxon-name-part></tp:taxon-name></italic> produces a sexual and two asexual morphs (pesotum-like and hyalorhinocladiella-like). In addition, <italic><tp:taxon-name><tp:taxon-name-part taxon-name-part-type="genus" reg="Ophiostoma">O.</tp:taxon-name-part><tp:taxon-name-part taxon-name-part-type="species" reg="massoniana">massoniana</tp:taxon-name-part></tp:taxon-name></italic> differs from <italic><tp:taxon-name><tp:taxon-name-part taxon-name-part-type="genus" reg="Ophiostoma">O.</tp:taxon-name-part><tp:taxon-name-part taxon-name-part-type="species" reg="saponiodorum">saponiodorum</tp:taxon-name-part></tp:taxon-name></italic> in producing smaller conidia [(2–)2.2–3.9(–5) × (0.5–)0.7–1.7(–2) μm vs. (3–)4–6(–7) × 1–1.5(–2) μm] (<xref ref-type="bibr" rid="B33">Linnakoski et al. 2010</xref>). Further, the colour of <italic><tp:taxon-name><tp:taxon-name-part taxon-name-part-type="genus" reg="Ophiostoma">O.</tp:taxon-name-part><tp:taxon-name-part taxon-name-part-type="species" reg="massoniana">massoniana</tp:taxon-name-part></tp:taxon-name></italic> colonies is different from that of the other two species. Namely, <italic><tp:taxon-name><tp:taxon-name-part taxon-name-part-type="genus" reg="Ophiostoma">O.</tp:taxon-name-part><tp:taxon-name-part taxon-name-part-type="species" reg="massoniana">massoniana</tp:taxon-name-part></tp:taxon-name></italic> forms brown to dark brown colonies, while the other two species form pale colonies (<xref ref-type="bibr" rid="B33">Linnakoski et al. 2010</xref>).</p></tp:treatment-sec><tp:treatment-sec><!--Section generated to contain objects referenced in tp:taxon-treatment.--><fig id="F1" position="float" orientation="portrait"><label>Figure 1.</label><caption><p>Phylograms of fungal associates of pine infected by <abbrev xmlns:xlink="http://www.w3.org/1999/xlink" xlink:title="pine wood nematode" id="ABBRID0EMFDI" xlink:type="simple">PWN</abbrev> and <italic><tp:taxon-name><tp:taxon-name-part taxon-name-part-type="genus" reg="Monochamus">Monochamus</tp:taxon-name-part><tp:taxon-name-part taxon-name-part-type="species" reg="alternatus">alternatus</tp:taxon-name-part></tp:taxon-name></italic> in China. The phylograms were generated after <abbrev xmlns:xlink="http://www.w3.org/1999/xlink" xlink:title="maximum parsimony" xlink:type="simple">MP</abbrev> analysis of the ITS1–5.8S–ITS2 rDNA and partial <italic>tub2</italic> sequences. Novel sequences obtained in the current study are indicated in bold type. <abbrev xmlns:xlink="http://www.w3.org/1999/xlink" xlink:title="maximum parsimony" xlink:type="simple">MP</abbrev> bootstrap values (10,000 replicates) and <abbrev xmlns:xlink="http://www.w3.org/1999/xlink" xlink:title="Maximum Likelihood" id="ABBRID0E4FDI" xlink:type="simple">ML</abbrev> bootstrap support values (1000 replicates) (normal type) above 70% are indicated at the nodes. Values below 70% are indicated by asterisk (*). Posterior probabilities (above 90%) obtained from <abbrev xmlns:xlink="http://www.w3.org/1999/xlink" xlink:title="Bayesian Inference" xlink:type="simple">BI</abbrev> are indicated by bold lines at the relevant branching points. Scale bar, total nucleotide differences between taxa; <abbrev xmlns:xlink="http://www.w3.org/1999/xlink" xlink:title="Maximum Likelihood" id="ABBRID0EBGDI" xlink:type="simple">ML</abbrev>, maximum likelihood; <abbrev xmlns:xlink="http://www.w3.org/1999/xlink" xlink:title="maximum parsimony" xlink:type="simple">MP</abbrev>, maximum parsimony; <abbrev xmlns:xlink="http://www.w3.org/1999/xlink" xlink:title="Bayesian Inference" xlink:type="simple">BI</abbrev>, Bayesian inference.</p></caption><graphic xmlns:xlink="http://www.w3.org/1999/xlink" xlink:href="mycokeys-39-001-g001.jpg" position="float" orientation="portrait" xlink:type="simple" id="oo_226784.jpg"/></fig></tp:treatment-sec><ref-list><ref id="B7"><mixed-citation xmlns:xlink="http://www.w3.org/1999/xlink" xlink:type="simple"><person-group><name name-style="western"><surname>de Beer</surname><given-names>ZW</given-names></name><name name-style="western"><surname>Wingfield</surname><given-names>MJ</given-names></name></person-group> (<year>2013</year>) <article-title>Emerging lineages in the <tp:taxon-name><tp:taxon-name-part taxon-name-part-type="order">Ophiostomatales</tp:taxon-name-part></tp:taxon-name>.</article-title> In: <person-group><name name-style="western"><surname>Seifert</surname><given-names>KA</given-names></name><name name-style="western"><surname>de Beer</surname><given-names>ZW</given-names></name><name name-style="western"><surname>Wingfield</surname><given-names>MJ</given-names></name></person-group> (<role>Eds</role>) <issue-title>The Ophiostomatoid Fungi: Expanding Frontiers.</issue-title><source>CBS-KNAW Fungal Biodiversity Centre, Utrecht, The Netherlands</source>, <fpage>21</fpage>–<lpage>46</lpage>.</mixed-citation></ref><ref id="B33"><mixed-citation xmlns:xlink="http://www.w3.org/1999/xlink" xlink:type="simple"><person-group><name name-style="western"><surname>Linnakoski</surname><given-names>R</given-names></name><name name-style="western"><surname>de Beer</surname><given-names>ZW</given-names></name><name name-style="western"><surname>Ahtiainen</surname><given-names>J</given-names></name><name name-style="western"><surname>Sidorov</surname><given-names>E</given-names></name><name name-style="western"><surname>Niemelä</surname><given-names>P</given-names></name><name name-style="western"><surname>Pappinen</surname><given-names>A</given-names></name><name name-style="western"><surname>Wingfield</surname><given-names>MJ</given-names></name></person-group> (<year>2010</year>) <italic><tp:taxon-name><tp:taxon-name-part taxon-name-part-type="genus">Ophiostoma</tp:taxon-name-part></tp:taxon-name></italic> spp. associated with pine-and spruce-infesting bark beetles in Finland and Russia. Persoonia: Molecular Phylogeny and Evolution of <tp:taxon-name><tp:taxon-name-part taxon-name-part-type="kingdom">Fungi</tp:taxon-name-part></tp:taxon-name> 25: 72. <ext-link xlink:type="simple" ext-link-type="doi" xlink:href="10.3767/003158510X550845">https://doi.org/10.3767/003158510X550845</ext-link></mixed-citation></ref></ref-list></tp:taxon-treatment>
